# Supplementary material for: Characterization and Discrimination of Ophiopogonis Radix with Different Levels of Sulfur Fumigation Based on UPLC-QTOF-MS Combined Molecular Networking with Multivariate Statistical Analysis
Source: Metabolites. 2023 Jan 30;13(2):204. doi: 10.3390/metabo13020204 (PMC9963253; doi:10.3390/metabo13020204)
Supplement: Supplementary file 1 [file metabolites-13-00204-s001.zip]

Archive with 1 entries (1 files):
- metabolites-2137273-supplementary.pdf
